# Supplementary material for: High-Frequency, Low-Intensity Pulsed Electric Field and N-Acetylcysteine Synergistically Protect SH-SY5Y Cells Against Hydrogen Peroxide-Induced Cell Damage In Vitro
Source: Antioxidants (Basel). 2025 Oct 21;14(10):1267. doi: 10.3390/antiox14101267 (PMC12561818; doi:10.3390/antiox14101267)
Supplement: Supplementary file 1 [file antioxidants-14-01267-s001.zip]

Archive with 1 entries (1 files):
- antioxidants-3918846-supplementary.pdf
